# Supplementary material for: Bacterial Communities in the Fruiting Bodies and Background Soils of the White Truffle Tuber magnatum
Source: Front Microbiol. 2022 May 16;13:864434. doi: 10.3389/fmicb.2022.864434 (PMC9149314; doi:10.3389/fmicb.2022.864434)
Supplement: Supplementary Table S1 — List of identified OTUs at different taxonomical levels. [file Table_1.XLSX]

## Sheet: Phylum_
cond	G	P	P	P	US	G	G	PS	PS	G	G	P	P	P	G	G	US	PS	PS	PS	PS	US	US	G	P	P	G	P	US	US	US	PS	PS	PS	US
#OTU ID	CasG1	CasP1	CasP2	CasP3	CasTNP1	CreG3	MugG2	CasTP2	CasTP3	CreG1	CreG2	CreP1	CreP2	CreP3	CasG2	CasG3	CasTNP3	CasTP1	CreTP1	CreTP2	CreTP3	CreTNP1	CreTNP2	MugG3	MugP1	MugP2	MugG1	MugP3	MugTNP1	MugTNP2	MugTNP3	MugTP1	MugTP2	MugTP3	CreTNP3
d__Archaea;p__Crenarchaeota	0	2	0	0	0	0	0	0	2	0	0	0	6	0	0	0	0	0	0	0	0	169	144	0	0	2	0	35	301	171	257	0	124	9	195
d__Bacteria;p__Acidobacteriota	0	128	99	147	27	0	0	152	111	10	0	73	118	133	2	0	46	171	164	72	87	345	301	0	31	43	0	107	411	196	277	331	279	474	383
d__Bacteria;p__Actinobacteriota	16	118	99	169	145	13	0	108	91	4	6	84	168	131	23	57	187	151	244	125	124	344	277	6	88	152	0	98	309	151	220	513	426	592	358
d__Bacteria;p__Armatimonadota	0	2	6	8	5	0	0	4	5	0	0	4	5	3	0	0	6	0	6	8	2	56	49	0	17	4	0	10	54	26	45	19	59	12	67
d__Bacteria;p__Bacteroidota	1193	179	77	121	10	0	1136	30	18	40	63	18	47	32	988	2353	10	47	29	20	23	64	40	881	383	550	648	43	136	76	97	93	37	90	66
d__Bacteria;p__Bdellovibrionota	0	0	0	0	0	0	0	0	0	0	0	0	0	0	0	0	0	0	0	0	0	3	0	0	0	0	0	0	0	2	3	2	0	0	0
d__Bacteria;p__Chloroflexi	0	335	341	440	667	79	0	407	413	0	0	253	393	375	0	0	1255	562	658	374	378	1195	1061	0	542	598	40	272	1009	447	695	1201	1034	1832	903
d__Bacteria;p__Cyanobacteria	0	8	7	6	176	0	10	6	0	62	74	2	7	1	4	4	76	4	9	8	4	59	45	430	145	119	143	23	9	9	12	10	10	71	21
d__Bacteria;p__Firmicutes	0	14	9	8	0	6	0	6	9	305	66	6	11	12	0	0	0	6	9	8	8	0	0	0	0	0	0	0	0	0	0	18	2	33	0
d__Bacteria;p__Gemmatimonadota	0	17	11	16	7	0	0	13	12	0	0	5	12	7	0	0	11	21	13	8	8	21	23	0	3	4	0	4	11	14	23	23	18	37	7
d__Bacteria;p__Latescibacterota	0	8	4	12	0	0	0	8	0	0	0	2	0	6	0	0	0	8	2	2	0	48	32	0	0	4	0	17	84	37	34	13	54	21	46
d__Bacteria;p__Methylomirabilota	0	11	19	18	3	0	0	13	22	0	0	16	23	20	0	0	9	26	22	15	24	34	25	0	7	9	0	12	27	10	19	70	13	44	38
d__Bacteria;p__Myxococcota	0	2	0	0	0	0	0	0	0	0	0	0	2	0	0	0	0	0	3	0	2	7	9	0	0	2	0	0	11	3	12	0	2	12	7
d__Bacteria;p__Nitrospirota	0	0	0	0	0	0	0	0	0	0	0	0	0	0	0	0	0	0	0	0	0	15	12	0	0	0	0	2	17	5	7	0	4	3	6
d__Bacteria;p__Patescibacteria	0	39	65	53	20	0	0	94	65	0	0	45	75	55	0	0	47	101	95	42	51	16	27	0	10	19	0	2	32	14	19	228	23	341	16
d__Bacteria;p__Planctomycetota	0	138	173	224	185	0	0	235	242	0	0	170	208	189	0	0	201	324	280	155	157	756	611	0	130	236	0	301	1220	501	754	528	526	1134	763
d__Bacteria;p__Proteobacteria	1837	726	736	736	570	930	1109	488	441	2851	2184	358	596	472	2853	3015	521	531	761	398	417	1048	951	892	466	710	971	283	1145	565	820	1759	924	1595	1047
d__Bacteria;p__Verrucomicrobiota	0	295	363	422	160	0	0	423	375	0	0	252	390	342	0	0	215	501	584	293	307	375	335	0	152	185	0	148	515	228	402	1056	364	1507	461

## Sheet: Class_
cond	G	P	P	P	US	G	G	PS	PS	G	G	P	P	P	G	G	US	PS	PS	PS	PS	US	US	G	P	P	G	P	US	US	US	PS	PS	PS	US
#OTU ID	CasG1	CasP1	CasP2	CasP3	CasTNP1	CreG3	MugG2	CasTP2	CasTP3	CreG1	CreG2	CreP1	CreP2	CreP3	CasG2	CasG3	CasTNP3	CasTP1	CreTP1	CreTP2	CreTP3	CreTNP1	CreTNP2	MugG3	MugP1	MugP2	MugG1	MugP3	MugTNP1	MugTNP2	MugTNP3	MugTP1	MugTP2	MugTP3	CreTNP3
c__Nitrososphaeria	0	2	0	0	0	0	0	0	2	0	0	0	6	0	0	0	0	0	0	0	0	169	144	0	0	2	0	35	301	171	257	0	124	9	195
Not assigned	0	75	92	65	181	0	0	48	54	0	0	45	74	81	0	0	390	102	126	85	75	373	269	0	152	215	0	75	370	197	213	299	284	236	210
c__Acidobacteriae	0	7	2	10	6	0	0	2	8	0	0	0	6	18	0	0	0	10	8	3	4	15	4	0	0	0	0	2	33	11	11	0	2	33	7
c__Blastocatellia	0	79	51	98	17	0	0	113	70	0	0	49	63	80	2	0	25	121	96	45	54	224	224	0	19	21	0	73	264	140	187	208	214	237	306
c__Holophagae	0	4	2	0	0	0	0	2	2	0	0	3	2	2	0	0	0	0	6	3	0	4	5	0	0	0	0	0	0	0	0	0	2	6	0
c__Subgroup_25	0	0	0	0	0	0	0	0	0	0	0	0	0	0	0	0	0	0	0	0	0	0	0	0	0	0	0	0	7	2	3	0	0	0	0
c__Thermoanaerobaculia	0	0	0	0	0	0	0	0	0	0	0	0	0	0	0	0	0	0	0	0	0	6	0	0	0	0	0	2	6	3	0	0	0	0	6
c__Vicinamibacteria	0	38	44	39	4	0	0	35	31	10	0	21	47	33	0	0	21	40	54	21	29	96	68	0	12	22	0	30	101	40	76	123	61	198	64
c__Acidimicrobiia	0	8	11	7	2	0	0	15	6	0	0	3	2	4	0	0	0	8	11	8	6	9	9	0	0	6	0	7	10	7	2	49	19	72	12
c__Actinobacteria	16	62	32	59	37	13	0	36	31	0	6	25	61	51	23	57	57	58	61	44	41	144	141	6	19	28	0	35	107	73	105	212	156	170	165
c__MB-A2-108	0	6	6	14	3	0	0	2	0	4	0	5	7	3	0	0	19	9	17	2	3	27	15	0	9	3	0	2	15	3	4	14	28	11	5
c__Rubrobacteria	0	0	0	0	0	0	0	0	0	0	0	0	0	0	0	0	4	0	2	0	0	4	3	0	3	2	0	0	0	0	0	0	5	3	0
c__Thermoleophilia	0	38	49	89	95	0	0	51	52	0	0	44	89	61	0	0	83	70	148	61	72	150	91	0	51	83	0	49	167	67	105	222	177	302	159
c__Fimbriimonadia	0	2	6	8	5	0	0	4	5	0	0	4	5	3	0	0	6	0	6	8	2	56	49	0	17	4	0	10	54	26	45	19	59	12	67
c__Bacteroidia	1193	179	77	121	10	0	1136	30	18	40	63	18	47	32	988	2353	10	47	29	20	23	64	40	881	383	550	648	43	136	76	97	93	37	90	66
c__Bdellovibrionia	0	0	0	0	0	0	0	0	0	0	0	0	0	0	0	0	0	0	0	0	0	3	0	0	0	0	0	0	0	2	3	2	0	0	0
c__Anaerolineae	0	87	124	140	281	79	0	158	167	0	0	81	133	146	0	0	509	233	209	143	142	532	488	0	242	268	40	130	594	252	434	338	411	703	446
c__Chloroflexia	0	67	58	86	56	0	0	74	76	0	0	52	84	53	0	0	102	115	142	67	73	109	90	0	19	27	0	25	89	56	62	255	102	305	97
c__Dehalococcoidia	0	14	20	19	98	0	0	17	13	0	0	9	14	22	0	0	203	21	21	10	17	164	141	0	84	125	0	20	63	25	45	47	157	84	73
c__KD4-96	0	58	55	79	78	0	0	60	46	0	0	40	77	71	0	0	150	60	125	74	63	68	62	0	60	65	0	25	44	12	21	258	83	266	38
c__Ktedonobacteria	0	79	51	83	8	0	0	67	77	0	0	51	36	60	0	0	31	97	104	50	51	50	35	0	0	0	0	0	0	0	0	198	2	267	0
c__Cyanobacteriia	0	8	7	6	176	0	10	6	0	62	74	2	7	1	4	4	76	4	9	8	4	59	45	430	145	119	143	23	9	9	12	10	10	71	21
c__Bacilli	0	14	9	8	0	6	0	6	9	305	66	6	11	12	0	0	0	6	9	8	8	0	0	0	0	0	0	0	0	0	0	18	2	33	0
c__Gemmatimonadetes	0	17	11	16	7	0	0	13	10	0	0	2	12	5	0	0	11	21	10	8	8	18	19	0	3	4	0	4	11	7	19	23	18	32	3
c__Longimicrobia	0	0	0	0	0	0	0	0	0	0	0	0	0	0	0	0	0	0	3	0	0	0	0	0	0	0	0	0	0	2	0	0	0	5	0
c__Latescibacterota	0	8	4	12	0	0	0	8	0	0	0	2	0	6	0	0	0	8	2	2	0	48	32	0	0	4	0	17	84	37	34	13	54	21	46
c__Methylomirabilia	0	11	19	18	3	0	0	13	22	0	0	16	23	20	0	0	9	26	22	15	24	34	25	0	7	9	0	12	27	10	19	70	13	44	38
c__Polyangia	0	0	0	0	0	0	0	0	0	0	0	0	2	0	0	0	0	0	3	0	2	0	3	0	0	2	0	0	11	3	12	0	2	12	7
c__Nitrospiria	0	0	0	0	0	0	0	0	0	0	0	0	0	0	0	0	0	0	0	0	0	15	12	0	0	0	0	2	17	5	7	0	4	3	6
c__Berkelbacteria	0	0	0	0	4	0	0	0	3	0	0	0	0	0	0	0	4	3	0	0	0	0	0	0	0	0	0	0	0	0	0	0	8	0	0
c__Parcubacteria	0	14	42	28	12	0	0	59	30	0	0	27	50	28	0	0	24	52	64	28	34	4	12	0	8	9	0	2	2	3	2	128	9	225	6
c__Saccharimonadia	0	25	23	25	0	0	0	35	32	0	0	18	25	27	0	0	8	46	31	14	17	3	4	0	2	9	0	0	5	2	4	100	0	116	2
c__Phycisphaerae	0	44	58	95	78	0	0	125	95	0	0	67	91	78	0	0	56	124	119	85	72	299	261	0	46	109	0	110	521	230	294	241	193	424	305
c__Pla3_lineage	0	0	0	0	0	0	0	2	0	0	0	0	0	0	0	0	0	0	0	0	0	13	10	0	0	0	0	10	26	7	18	0	23	6	21
c__Planctomycetes	0	89	107	123	107	0	0	100	142	0	0	101	115	111	0	0	145	191	147	65	81	430	326	0	84	123	0	170	641	253	420	266	297	651	421
c__Alphaproteobacteria	616	486	539	529	187	300	23	374	332	1741	1199	318	509	381	1781	1321	298	434	643	342	333	660	570	41	93	210	125	212	712	325	467	1484	595	1181	704
c__Gammaproteobacteria	1221	240	197	207	383	630	1086	114	109	1110	985	40	87	91	1072	1694	223	97	118	56	84	388	381	851	373	500	846	71	433	240	353	275	329	414	343
c__Verrucomicrobiae	0	295	363	422	160	0	0	423	375	0	0	252	390	342	0	0	215	501	584	293	307	375	335	0	152	185	0	148	515	228	402	1056	364	1507	461

## Sheet: Order_
cond	G	P	P	P	US	G	G	PS	PS	G	G	P	P	P	G	G	US	PS	PS	PS	PS	US	US	G	P	P	G	P	US	US	US	PS	PS	PS	US
#OTU ID	CasG1	CasP1	CasP2	CasP3	CasTNP1	CreG3	MugG2	CasTP2	CasTP3	CreG1	CreG2	CreP1	CreP2	CreP3	CasG2	CasG3	CasTNP3	CasTP1	CreTP1	CreTP2	CreTP3	CreTNP1	CreTNP2	MugG3	MugP1	MugP2	MugG1	MugP3	MugTNP1	MugTNP2	MugTNP3	MugTP1	MugTP2	MugTP3	CreTNP3
Not_Assigned	3	19	36	27	110	0	0	15	25	0	0	28	40	28	4	3	105	38	30	52	31	90	69	2	78	71	0	40	48	63	57	38	75	35	75
o__Anaerolineales	0	1	7	8	1	0	0	8	5	0	0	11	4	22	0	0	1	7	13	8	12	12	12	0	10	3	0	9	11	24	22	4	18	8	18
o__Blastocatellales	0	3	0	2	1	0	0	4	0	0	0	2	5	2	0	0	0	5	2	4	1	3	12	0	0	1	0	6	2	10	6	6	7	3	6
o__Burkholderiales	145	32	13	23	6	269	90	7	20	231	270	6	5	12	112	169	8	12	8	6	13	18	26	12	11	30	114	22	32	21	19	8	24	7	33
o__Caldilineales	0	3	3	0	0	0	0	0	0	0	0	0	2	0	0	0	0	1	0	0	1	0	0	0	0	0	0	0	0	0	0	1	0	1	0
o__Candidatus_Nomurabacteria	0	1	0	1	2	0	0	7	5	0	0	1	7	1	0	0	3	1	1	3	3	0	0	0	2	0	0	0	0	0	0	4	0	1	1
o__Caulobacterales	0	7	9	5	2	0	0	4	6	0	0	11	10	7	0	0	0	2	6	9	2	5	1	0	0	1	0	2	4	2	0	5	0	2	2
o__Chloroflexales	0	15	13	12	9	0	0	8	17	0	0	9	11	6	0	0	12	7	15	12	11	4	3	0	1	0	0	0	1	0	5	5	2	14	0
o__Chthoniobacterales	0	2	1	2	0	0	0	4	9	0	0	8	6	2	0	0	0	0	4	0	0	1	1	0	0	0	0	3	1	2	4	2	1	6	2
o__Dongiales	0	0	1	1	0	0	0	2	0	0	0	0	0	2	0	0	0	0	0	4	3	4	6	0	0	1	0	1	5	3	3	2	6	1	0
o__Enterobacterales	19	8	15	1	92	156	155	5	6	68	62	3	1	4	13	11	25	5	2	3	7	14	29	194	66	61	103	11	1	8	2	1	20	9	3
o__Fimbriimonadales	0	2	0	0	0	0	0	1	0	0	0	0	0	0	0	0	0	0	0	0	0	2	1	0	2	0	0	2	2	1	4	2	2	0	1
o__Flavobacteriales	71	6	3	10	0	0	44	0	1	2	0	0	0	3	23	64	0	0	0	0	0	0	0	53	14	12	18	0	0	3	6	0	0	1	0
o__Gaiellales	0	9	16	16	9	0	0	11	14	0	0	12	28	16	0	0	17	19	30	8	24	15	7	0	11	15	0	17	15	25	16	12	16	17	17
o__Gemmatales	0	5	3	2	5	0	0	11	4	0	0	7	9	4	0	0	27	10	5	9	5	21	12	0	5	11	0	24	18	24	30	9	14	9	28
o__Gemmatimonadales	0	0	0	5	2	0	0	1	0	0	0	0	1	0	0	0	0	0	0	0	0	1	2	0	0	0	0	0	0	2	0	3	1	1	0
o__Chloroflexi KD4-96	0	14	20	19	14	0	0	14	9	0	0	11	19	30	0	0	17	13	31	26	17	5	2	0	3	7	0	0	1	0	0	24	4	29	4
o__Ktedonobacterales	0	25	14	28	1	0	0	22	41	0	0	34	14	23	0	0	5	22	17	17	16	8	7	0	0	0	0	0	0	0	0	23	0	33	0
o__Lactobacillales	0	1	1	0	0	2	0	0	0	16	11	0	2	3	0	0	0	0	0	2	1	0	0	0	0	0	0	0	0	0	0	1	0	2	0
o__Micrococcales	0	0	0	3	9	0	0	0	0	0	0	2	2	1	0	0	4	1	3	5	4	7	3	0	0	3	0	17	8	5	6	4	9	0	13
o__Nitrososphaerales	0	1	0	0	0	0	0	0	0	0	0	0	1	0	0	0	0	0	0	0	0	22	20	0	0	1	0	15	44	48	41	0	28	1	29
o__Opitutales	0	34	23	13	7	0	0	16	34	0	0	38	25	29	0	0	17	13	17	33	26	10	8	0	17	12	0	16	14	5	8	30	12	16	13
o__Pedosphaerales	0	53	78	80	29	0	0	98	94	0	0	59	70	86	0	0	33	103	87	81	115	30	21	0	40	21	0	37	26	40	32	79	30	102	31
o__Phycisphaerales	0	0	0	0	0	0	0	0	0	0	0	0	0	0	0	0	0	0	0	0	0	2	0	0	0	0	0	0	2	0	3	0	0	1	2
o__Pirellulales	0	7	7	7	11	0	0	9	9	0	0	4	9	2	0	0	8	15	5	3	7	20	12	0	3	3	0	16	20	10	19	3	7	13	18
o__Propionibacteriales	0	1	0	0	0	0	0	0	0	0	0	5	0	0	0	0	2	0	0	0	0	0	0	0	0	0	0	1	1	4	1	2	0	0	0
o__Pseudomonadales	83	20	17	12	39	21	39	9	6	14	17	6	2	3	13	41	18	3	9	0	4	4	10	57	19	49	65	7	19	22	27	6	11	7	3
o__Pyrinomonadales	0	16	10	20	0	0	0	32	13	0	0	10	10	13	0	0	2	31	11	9	10	15	15	0	4	2	0	17	13	14	22	12	12	20	19
o__Rhizobiales	122	27	36	27	0	32	5	5	3	149	123	6	19	7	270	151	0	8	5	3	9	0	1	5	1	17	28	1	4	0	2	5	0	2	2
o__Rokubacteriales	0	0	6	6	3	0	0	1	4	0	0	7	5	0	0	0	0	1	4	5	6	2	1	0	0	0	0	4	2	0	1	9	1	4	0
o__Saccharimonadales	0	6	4	2	0	0	0	2	4	0	0	6	1	3	0	0	0	2	6	3	0	0	0	0	0	1	0	0	2	0	0	6	0	4	0
o__Solirubrobacterales	0	0	0	3	8	0	0	0	2	0	0	0	1	3	0	0	0	0	1	0	0	0	0	0	0	0	0	0	0	0	0	0	0	0	0
o__Sphingobacteriales	35	16	5	5	0	0	152	2	0	5	2	1	0	11	40	46	0	1	1	0	4	0	0	162	87	74	157	4	3	1	1	1	0	0	0
o__Sphingomonadales	7	127	109	106	41	5	0	143	100	0	0	154	128	116	10	0	75	114	125	135	98	92	107	0	29	36	0	114	109	85	81	135	88	88	103
o__Tepidisphaerales	0	9	7	14	14	0	0	13	18	0	0	19	13	20	0	0	4	19	17	15	20	21	18	0	14	12	0	49	31	26	30	17	17	23	16
o__Thermomicrobiales	0	0	0	0	0	0	0	0	2	0	0	2	0	0	0	0	2	0	3	0	1	0	0	0	0	0	0	2	0	0	2	3	2	0	1
o__Vicinamibacterales	0	0	6	4	0	0	0	3	2	0	0	11	7	6	0	0	3	3	6	2	3	8	5	0	0	0	0	4	4	4	5	2	4	4	3
Others	0	1	0	1	0	0	0	0	3	0	0	0	2	0	0	0	0	2	1	1	0	0	1	0	0	0	0	1	1	1	4	0	1	0	2

## Sheet: Family_
cond	G	P	P	P	US	G	G	PS	PS	G	G	P	P	P	G	G	US	PS	PS	PS	PS	US	US	G	P	P	G	P	US	US	US	PS	PS	PS	US
#OTU ID	CasG1	CasP1	CasP2	CasP3	CasTNP1	CreG3	MugG2	CasTP2	CasTP3	CreG1	CreG2	CreP1	CreP2	CreP3	CasG2	CasG3	CasTNP3	CasTP1	CreTP1	CreTP2	CreTP3	CreTNP1	CreTNP2	MugG3	MugP1	MugP2	MugG1	MugP3	MugTNP1	MugTNP2	MugTNP3	MugTP1	MugTP2	MugTP3	CreTNP3
f__Anaerolineaceae	0	2	9	10	2	0	0	6	6	0	0	14	2	11	0	0	5	9	18	11	15	24	14	0	11	3	0	15	27	19	17	7	5	13	28
f__Blastocatellaceae	0	4	0	4	2	0	0	2	3	0	0	5	2	8	0	0	0	2	3	3	4	8	11	0	0	0	0	5	2	13	5	3	5	3	6
f__Burkholderiaceae	9	5	4	1	2	322	74	2	6	307	328	6	3	1	59	26	2	1	1	3	1	7	5	0	2	29	92	1	6	4	5	0	5	2	3
f__Caldilineaceae	0	0	2	0	0	0	0	3	0	0	0	2	0	0	0	0	0	1	0	0	3	0	0	0	0	0	0	0	0	0	0	0	0	0	0
f__Candidatus_Nomurabacteria	0	2	3	0	1	0	0	6	5	0	0	1	2	1	0	0	4	1	1	6	6	0	0	0	2	0	0	0	0	0	0	6	1	3	0
f__Caulobacteraceae	0	10	4	9	1	0	0	1	5	0	0	8	14	5	0	0	0	5	6	13	6	0	1	0	0	2	0	2	3	1	0	8	1	4	0
f__Chthoniobacteraceae	0	0	2	0	0	0	0	5	3	0	0	2	9	2	0	0	0	1	1	0	1	1	1	0	0	0	0	0	1	2	4	4	0	0	0
f__Dongiaceae	0	2	1	2	0	0	0	4	0	0	0	0	0	4	0	0	0	0	4	4	0	4	5	0	0	0	0	3	13	7	7	1	7	2	2
f__Fimbriimonadaceae	0	0	1	0	0	0	0	0	0	0	0	0	2	1	0	0	0	0	2	0	0	1	7	0	4	0	0	0	2	1	9	2	4	1	1
f__Flavobacteriaceae	66	2	6	8	0	0	20	0	2	1	0	0	0	0	33	84	0	0	0	0	0	0	0	29	7	9	11	0	0	2	1	0	0	0	0
f__Gemmataceae	0	3	6	1	8	0	0	7	2	0	0	6	5	5	0	0	26	11	5	4	3	15	11	0	4	7	0	36	26	30	36	2	16	4	15
f__Gemmatimonadaceae	0	1	0	4	3	0	0	4	2	0	0	0	1	0	0	0	0	0	1	0	0	0	1	0	0	0	0	0	0	0	0	3	0	0	0
f__KD4_96	0	14	16	23	15	0	0	14	12	0	0	12	19	22	0	0	21	13	12	25	12	4	6	0	0	5	0	1	0	0	0	40	9	33	0
f__Ktedonobacteraceae	0	22	10	14	2	0	0	34	27	0	0	34	9	33	0	0	7	39	16	22	28	9	11	0	0	0	0	0	0	0	0	20	0	24	0
f__Latescibacterota	0	0	0	0	0	0	0	0	0	0	0	0	0	0	0	0	0	0	0	0	0	0	3	0	0	0	0	0	0	6	0	0	1	0	1
f__Listeriaceae	0	2	5	0	0	1	0	2	0	28	14	0	5	3	0	0	0	3	0	1	2	0	0	0	0	0	0	0	0	0	0	2	0	0	0
f__Nitrosomonadaceae	0	3	0	1	2	0	0	2	6	0	0	0	3	4	0	0	3	2	2	1	2	5	10	0	8	3	0	1	6	7	2	1	8	0	6
f__Nitrososphaeraceae	0	2	0	0	0	0	0	0	0	0	0	0	1	0	0	0	0	0	0	0	0	15	22	0	0	1	0	14	31	28	31	0	14	0	22
f__Nocardioidaceae	0	3	0	0	0	0	0	2	0	0	0	3	0	0	0	0	3	0	0	2	0	0	0	0	0	0	0	3	1	2	0	1	0	1	0
f__Opitutaceae	0	30	26	28	7	0	0	16	30	0	0	25	33	25	0	0	8	28	23	19	24	1	3	0	17	11	0	22	8	8	23	17	9	13	8
f__Oxalobacteraceae	136	26	4	10	0	0	7	0	0	0	0	0	0	0	79	135	3	1	0	0	1	5	6	7	5	3	0	8	11	5	6	1	8	1	13
f__Pedosphaeraceae	0	63	88	79	45	0	0	102	105	0	0	78	79	92	0	0	33	109	100	94	101	33	29	0	27	20	0	43	39	40	21	72	28	109	44
f__Phycisphaeraceae	0	0	0	0	0	0	0	0	0	0	0	0	0	0	0	0	0	0	0	0	0	1	1	0	0	0	0	4	9	4	2	0	1	0	3
f__Pirellulaceae	0	14	3	11	15	0	0	6	16	0	0	3	4	6	0	0	5	10	0	7	8	15	13	0	14	8	0	22	17	20	26	6	6	8	26
f__Pseudomonadaceae	83	18	17	25	42	15	29	8	6	31	23	6	7	0	13	41	15	8	8	0	5	8	13	71	17	43	48	2	14	25	27	4	2	6	2
f__Pyrinomonadaceae	0	17	9	14	4	0	0	26	18	0	0	10	12	14	0	0	4	34	17	15	14	16	14	0	2	0	0	22	17	12	25	26	9	18	22
f__Rhizobiaceae	140	35	40	21	0	29	0	0	0	65	56	0	2	0	233	141	0	2	0	0	1	0	0	0	0	0	0	0	0	0	0	0	0	1	0
f__Rokubacteriales	0	0	4	3	2	0	0	2	1	0	0	7	3	8	0	0	1	3	4	8	6	2	4	0	1	1	0	4	4	0	5	3	0	5	0
f__Roseiflexaceae	0	12	12	17	11	0	0	9	13	0	0	15	7	12	0	0	14	16	17	12	17	7	4	0	1	1	0	1	1	0	3	5	2	16	0
f__Saccharimonadales	0	6	2	2	0	0	0	1	4	0	0	3	1	3	0	0	0	2	3	1	0	0	0	0	0	0	0	0	1	0	0	4	0	6	0
f__Sphingobacteriaceae	43	16	12	13	0	0	225	3	0	10	5	3	2	5	71	64	0	5	1	1	5	0	0	238	129	113	219	5	2	5	0	2	0	0	2
f__Sphingomonadaceae	5	131	115	119	34	4	0	145	116	0	0	179	159	155	7	1	75	94	127	112	144	84	104	0	18	33	0	127	100	98	88	164	110	119	136
f__Steroidobacteraceae	0	2	0	0	0	0	0	0	0	0	0	0	5	0	0	0	0	5	0	2	0	0	0	0	0	0	0	0	0	0	0	1	0	0	0
f__uncultured	0	1	8	7	3	0	0	4	0	0	0	3	4	6	0	0	1	1	3	5	1	3	2	0	2	3	0	5	8	4	5	8	7	6	4
f__Vicinamibacteraceae	0	2	3	4	0	0	0	4	3	0	0	5	7	1	0	0	1	4	2	3	1	5	3	0	3	0	0	4	6	5	5	2	2	1	11
f__WD2101_soil_group	0	7	17	20	19	0	0	28	20	0	0	21	8	10	0	0	4	22	14	22	10	13	22	0	8	13	0	28	31	17	37	23	20	20	18
f__Xanthobacteraceae	11	7	9	1	0	10	4	3	0	3	11	4	3	0	3	17	0	1	4	3	0	0	0	0	0	15	25	1	0	0	1	1	0	0	1
f__Yersiniaceae	7	4	0	0	0	11	0	0	0	7	0	0	0	0	1	5	0	0	0	0	0	0	0	1	2	0	0	0	0	0	0	0	0	0	0
Not_Assigned	22	31	61	41	199	130	163	31	53	70	85	52	62	49	23	8	185	50	90	82	58	162	124	176	180	138	127	81	84	101	78	52	148	69	112
Others	0	1	0	1	0	0	0	0	0	0	0	2	0	1	0	0	0	4	0	0	2	2	0	0	0	0	0	8	2	3	1	1	5	2	1
cond	G	P	P	P	US	G	G	PS	PS	G	G	P	P	P	G	G	US	PS	PS	PS	PS	US	US	G	P	P	G	P	US	US	US	PS	PS	PS	US
sample	CasG1	CasP1	CasP2	CasP3	CasTNP1	CreG3	MugG2	CasTP2	CasTP3	CreG1	CreG2	CreP1	CreP2	CreP3	CasG2	CasG3	CasTNP3	CasTP1	CreTP1	CreTP2	CreTP3	CreTNP1	CreTNP2	MugG3	MugP1	MugP2	MugG1	MugP3	MugTNP1	MugTNP2	MugTNP3	MugTP1	MugTP2	MugTP3	CreTNP3

## Sheet: Genus_
cond	G	P	P	P	US	G	G	PS	PS	G	G	P	P	P	G	G	US	PS	PS	PS	PS	US	US	G	P	P	G	P	US	US	US	PS	PS	PS	US
#OTU ID	CasG1	CasP1	CasP2	CasP3	CasTNP1	CreG3	MugG2	CasTP2	CasTP3	CreG1	CreG2	CreP1	CreP2	CreP3	CasG2	CasG3	CasTNP3	CasTP1	CreTP1	CreTP2	CreTP3	CreTNP1	CreTNP2	MugG3	MugP1	MugP2	MugG1	MugP3	MugTNP1	MugTNP2	MugTNP3	MugTP1	MugTP2	MugTP3	CreTNP3
g__Brochothrix	0	2	5	0	0	1	0	2	0	28	14	0	5	3	0	0	0	3	0	1	2	0	0	0	0	0	0	0	0	0	0	2	0	0	0
g__Burkholderia_Caballeronia_Paraburkholderia	9	5	4	1	1	311	74	2	6	302	324	6	3	1	58	26	2	1	1	3	1	7	5	0	2	29	92	1	6	4	5	0	5	2	3
g__Candidatus_Nomurabacteria	0	2	3	0	1	0	0	6	5	0	0	1	2	1	0	0	4	1	1	6	6	0	0	0	2	0	0	0	0	0	0	6	1	3	0
g__Candidatus_Udaeobacter	0	0	2	0	0	0	0	4	0	0	0	0	3	2	0	0	0	0	1	0	0	0	0	0	0	0	0	0	1	2	4	3	0	0	0
g__Dongia	0	2	1	2	0	0	0	4	0	0	0	0	0	4	0	0	0	0	4	4	0	4	5	0	0	0	0	3	13	7	7	1	7	2	2
g__Fimbriimonadaceae	0	0	1	0	0	0	0	0	0	0	0	0	2	1	0	0	0	0	2	0	0	1	7	0	4	0	0	0	2	1	9	2	4	1	1
g__Flavobacterium	66	2	6	8	0	0	20	0	2	1	0	0	0	0	33	84	0	0	0	0	0	0	0	29	7	9	11	0	0	2	1	0	0	0	0
g__Gemmata	0	1	2	1	0	0	0	1	1	0	0	5	3	3	0	0	7	4	3	4	3	0	1	0	1	1	0	3	8	8	5	2	5	1	3
g__Kribbella	0	3	0	0	0	0	0	2	0	0	0	3	0	0	0	0	3	0	0	2	0	0	0	0	0	0	0	3	1	2	0	1	0	1	0
g__Latescibacterota	0	0	0	0	0	0	0	0	0	0	0	0	0	0	0	0	0	0	0	0	0	0	3	0	0	0	0	0	0	6	0	0	1	0	1
g__Nitrososphaeraceae	0	2	0	0	0	0	0	0	0	0	0	0	1	0	0	0	0	0	0	0	0	15	22	0	0	1	0	14	31	28	31	0	14	0	22
g__Opitutus	0	0	0	0	0	0	0	0	0	0	0	1	0	0	0	0	0	0	0	0	0	0	0	0	0	0	0	11	1	3	6	0	1	0	0
g__Pedobacter	12	7	4	4	0	0	223	0	0	10	5	0	0	1	22	11	0	0	0	0	0	0	0	234	128	112	219	5	2	5	0	0	0	0	2
g__Phenylobacterium	0	10	4	9	1	0	0	1	5	0	0	8	14	5	0	0	0	5	6	13	6	0	1	0	0	2	0	2	3	1	0	8	1	4	0
g__Pirellula	0	3	1	6	11	0	0	1	7	0	0	3	4	3	0	0	4	3	0	2	1	13	12	0	14	0	0	22	13	17	25	4	5	5	22
g__Pseudomonas	83	18	17	25	42	15	29	8	6	31	23	6	7	0	13	41	15	8	8	0	5	8	13	71	17	43	48	2	14	25	27	4	2	6	2
g__Rokubacteriales	0	0	4	3	2	0	0	2	1	0	0	7	3	8	0	0	1	3	4	8	6	2	4	0	1	1	0	4	4	0	5	3	0	5	0
g__Saccharimonadales	0	6	2	2	0	0	0	1	4	0	0	3	1	3	0	0	0	2	3	1	0	0	0	0	0	0	0	0	1	0	0	4	0	6	0
g__Sphingobacterium	31	9	8	9	0	0	2	3	0	0	0	3	2	4	49	53	0	5	1	1	5	0	0	4	1	1	0	0	0	0	0	2	0	0	0
g__Sphingomonas	0	0	1	3	0	0	0	1	0	0	0	0	3	1	0	0	0	3	1	0	0	0	0	0	0	0	0	4	0	6	0	1	0	0	8
g__uncultured	0	12	21	30	22	0	0	22	21	0	0	21	13	24	0	0	26	20	26	21	19	29	20	0	3	10	0	32	38	30	36	16	22	22	24
g__Vicinamibacteraceae	0	2	3	4	0	0	0	4	3	0	0	5	7	1	0	0	1	4	2	3	1	5	3	0	3	0	0	4	6	5	5	2	2	1	11
g__WD2101_soil_group	0	7	17	20	19	0	0	28	20	0	0	21	8	10	0	0	4	22	14	22	10	13	22	0	8	13	0	28	31	17	37	23	20	20	18
Not_Assigned	321	372	367	326	294	195	174	348	347	150	156	394	360	371	347	307	325	351	377	349	388	324	297	184	263	228	152	300	263	274	237	341	309	359	332
Others	0	1	0	2	4	0	0	0	0	0	0	0	0	1	0	0	0	3	0	0	0	2	1	0	0	0	0	4	3	2	1	0	3	1	1
cond	G	P	P	P	US	G	G	PS	PS	G	G	P	P	P	G	G	US	PS	PS	PS	PS	US	US	G	P	P	G	P	US	US	US	PS	PS	PS	US
sample	CasG1	CasP1	CasP2	CasP3	CasTNP1	CreG3	MugG2	CasTP2	CasTP3	CreG1	CreG2	CreP1	CreP2	CreP3	CasG2	CasG3	CasTNP3	CasTP1	CreTP1	CreTP2	CreTP3	CreTNP1	CreTNP2	MugG3	MugP1	MugP2	MugG1	MugP3	MugTNP1	MugTNP2	MugTNP3	MugTP1	MugTP2	MugTP3	CreTNP3
